# Supplementary material for: Factors Influencing Disease Dynamics in Small-Scale Carp Polyculture in Bangladesh
Source: Animals (Basel). 2024 Mar 20;14(6):966. doi: 10.3390/ani14060966 (PMC10967620; doi:10.3390/ani14060966)
Supplement: Supplementary file 1 [file animals-14-00966-s001.zip]

Archive with 1 entries (1 files):
- animals-2892365-supplementary.pdf
